# Supplementary material for: “Pepper”: Different Spices, One Name—Analysis of Sensory and Biological Aspects
Source: Molecules. 2025 Apr 24;30(9):1891. doi: 10.3390/molecules30091891 (PMC12073208; doi:10.3390/molecules30091891)
Supplement: Supplementary file 1 [file molecules-30-01891-s001.zip]

Archive with 1 entries (1 files):
- molecules-3418517-supplementary.pdf
